# Supplementary material for: Dimensions of Delusions and Attribution Biases along the Continuum of Psychosis
Source: PLoS One. 2015 Dec 7;10(12):e0144558. doi: 10.1371/journal.pone.0144558 (PMC4671671; doi:10.1371/journal.pone.0144558)
Supplement: S1 File — (XLSX) [file pone.0144558.s001.xlsx]

## Sheet: Dataset-20151106
group	CAPEgroup	pdi no. of beliefs	pdi_distress_mean	pdi_preoccupation_mean	pdi_conviction_mean	SSB_percent	PerBias
1	1	1	3	3	3	-15	0.833333
1	1	11	4	3.18182	2.09091	17.8571	1
1	1	9	3.77778	3.55556	4.55556	1.25	0.785714
1	1	0	0	0	0	18.75	0.454545
1	1	7	2.42857	2.42857	2.85714	-3.33333	1
1	1	21	1.80952	1.90476	2	10.4167	0.733333
1	1	0	0	0	0	-10.7955	0.285714
1	1	4	3	3	3.25	-22.9167	0.571429
1	1	4	3.5	3.25	3	9.70588	0.909091
1	1	5	2.8	3.2	3.2	0.694444	0.888889
1	1	10	3.5	3.1	3.7	34.8684	0.928571
1	1	14	2.85714	2.14286	3.42857	12.8655	0.846154
1	1	20	3.9	3.95	3.25	25	0.714286
1	1	7	3	1	1	-6.15385	0.5
1	1	5	3	2.4	1.4	0	0.714286
1	1	11	3.54545	3.36364	3.45455	15	0.833333
1	1	14	3.57143	3.21429	3.21429	27.381	1
1	1	7	3.42857	2.14286	2.28571	10.4167	0.75
1	1	4	4.25	4	3.5	36.6071	0.333333
1	1	14	3.14286	2.78571	2.5	12.8655	1
1	1	2	3.5	2.5	3	5.76923	0.666667
1	1	9	4.88889	4.77778	5	14.2857	0.933333
1	1	3	2.33333	2	2	-2.63158	1
1	1	5	3.8	3.4	3	-10.8333	0
1	1	7	3.28571	3.28571	3.57143	-37.5	#NULL!
1	1	1	2	1	5	28.8462	0.5
1	1	3	1.33333	2.33333	2	20	0.444444
1	1	10	3.5	3.4	3.4	27.9412	0.916667
1	1	14	3.64286	4.28571	4.35714	33.6538	1
1	1	5	2	2.2	3	3.67647	0.6
1	1	7	4	4	4	-6.94444	1
1	1	1	3	3	3	3.71517	0.769231
1	1	6	3.33333	3.66667	3.66667	3.86905	0.888889
1	1	19	3.73684	3.89474	3.63158	-0.328947	0.923077
1	1	1	4	2	2	10	1
1	1	8	3.25	3.5	2.75	-8.82353	0.833333
1	1	2	1	1	5	22.3684	0.916667
1	1	1	4	4	4	21.4286	1
1	1	4	2.75	2.75	2.75	-16.6667	0
1	1	8	3	2.75	3.375	-4.04858	0.857143
1	1	9	3.55556	2.77778	3.22222	4.7619	0.933333
1	1	21	2.42857	2.66667	2.42857	25	0.75
1	1	0	0	0	0	-12.7273	0.666667
1	1	5	1.6	1.4	1.6	12.9371	0.714286
1	1	2	3	3	3	-3.33333	0.928571
1	1	2	4.5	4.5	4.5	11.7409	1
1	1	3	2	1	2	7.14286	1
1	1	21	1.2381	1.14286	1	45.8333	0.928571
1	1	3	3	2.66667	2.66667	-4	1
1	1	2	2	2	2	16.25	0.888889
1	1	3	3.33333	2.33333	1.33333	-26.6234	1
1	1	7	3.14286	2	2.42857	-2.08333	0.75
1	1	10	3.5	3.4	3.4	1.70455	0.8
1	1	14	3.64286	4.28571	4.35714	11.1111	0.833333
1	1	5	2	2.2	3	-8.33333	0.6
1	1	7	4	4	4	-20	1
1	1	1	3	3	3	16.5441	0.769231
1	1	6	3.33333	3.66667	3.66667	8.88158	0.888889
1	1	10	3.5	3.4	3.4	22.3684	0.916667
1	1	14	3.64286	4.28571	4.35714	31.25	1
1	1	5	2	2.2	3	6.25	0.6
1	1	7	4	4	4	-12.5	1
1	1	1	3	3	3	16.5441	0.769231
1	1	6	3.33333	3.66667	3.66667	-0.271739	0.888889
1	1	19	3.73684	3.89474	3.63158	12.2807	0.866667
1	1	1	4	2	2	-0.271739	1
1	1	8	3.25	3.5	2.75	-8.82353	0.833333
1	1	2	1	1	5	14.1304	1
1	1	8	3.25	3.5	2.75	-16.6667	0.833333
1	1	2	1	1	5	6.25	1
2	3	0	0	0	0	-25	0.833333
2	3	3	1.33333	1.33333	1.66667	4.46429	0.727273
2	3	0	0	0	0	0	0.4
2	3	0	0	0	0	-12.5	0.777778
2	3	2	1	1	1	0	0.375
2	3	3	1	1.33333	1.33333	18.75	0.5
2	3	1	1	1	3	6.25	0.461538
2	3	1	1	1	1	-31.25	0.714286
2	3	0	0	0	0	31.25	0.461538
2	3	3	3	1.33333	1	-12.5	0.8
2	3	0	0	0	0	0	0.5
2	3	3	1	1	1	12.5	0.6
2	3	0	0	0	0	-6.25	0.333333
2	3	0	0	0	0	0	0.538462
2	3	0	0	0	0	-31.25	0.714286
2	3	1	3	1	1	-6.25	0.636364
2	3	0	0	0	0	12.5	0.2
2	3	3	2	1.33333	1.33333	31.25	0.538462
2	3	0	0	0	0	6.25	0.444444
2	3	0	0	0	0	16.6667	0.333333
2	3	1	1	1	1	-6.25	0.666667
2	3	0	0	0	0	-6.25	0.555556
2	3	2	2.5	1	1.5	12.5	0.916667
2	3	1	1	1	1	-6.25	0.333333
2	3	1	2	2	2	6.25	0.4
2	3	0	0	0	0	18.75	0.363636
2	3	0	0	0	0	-12.5	0.5
2	3	0	0	0	0	-6.25	0.538462
2	3	0	0	0	0	-6.25	0.5
2	3	1	1	1	1	-6.25	0.454545
2	3	0	0	0	0	31.25	0.538462
2	3	2	4.5	1	1	25	0.642857
2	3	2	1	1	1	-50	0.142857
2	3	1	1	1	1	18.75	0.428571
2	3	1	1	1	1	-6.25	0.6
2	3	3	1.33333	1.33333	1	-12.5	0.3
2	3	0	0	0	0	-18.75	0.428571
2	3	3	2	1	1	18.75	0.692308
2	3	3	2	1.66667	1.66667	0	0.7
2	3	0	0	0	0	-6.25	0.5
2	3	0	0	0	0	12.5	0.3
2	3	0	0	0	0	18.75	0.363636
2	3	0	0	0	0	10	0.5
2	3	2	1.5	1.5	1.5	12.5	0.4
2	3	0	0	0	0	-31.25	0.571429
2	3	3	3	2.33333	1	0	0.818182
2	3	0	0	0	0	28.483	0.75
2	3	2	1.5	2	1	0	0.333333
2	3	1	2	1	1	-18.75	0.2
2	3	0	0	0	0	6.25	0.307692
2	3	0	0	0	0	6.25	0.6
2	3	0	0	0	0	18.75	0.363636
2	3	5	1.4	1	1	31.25	1
2	3	2	1	1	1	-12.5	1
2	3	1	2	1	3	-12.5	0.888889
2	3	1	2	2	2	12.5	0.846154
2	3	2	1.5	1.5	1	5.59211	0.545455
2	3	0	0	0	0	50	0.769231
2	3	0	0	0	0	-6.25	1
2	3	2	1.5	1	1	6.25	0.461538
2	3	2	1	1	1	12.5	0.916667
2	3	0	0	0	0	6.25	1
2	3	2	2	2	2	25	0.7
2	3	0	0	0	0	3.97727	0.75
2	3	1	1	1	1	18.75	0.833333
2	3	1	1	1	1	-12.5	0.75
2	3	2	1.5	1	1	6.25	0.777778
2	3	2	1.5	1	1	-18.75	1
2	3	1	2	2	2	-25	1
2	3	0	0	0	0	-18.75	1
2	3	2	1.5	1.5	1.5	4.60526	0.7
2	3	2	1	2	1	18.75	0.785714
2	3	1	1	1	1	-7.6087	0.916667
2	3	0	0	0	0	0	0.666667
2	3	2	1	1	1	7.95455	0.9
2	3	1	2	2	2	-12.5	0.818182
2	3	0	0	0	0	-32.7381	0.8
2	3	0	0	0	0	-31.25	0.875
2	3	1	2	2	1	14.5833	0.818182
2	3	1	1	1	1	25	0.909091
2	3	2	1.5	2	2	2.98913	0.538462
2	3	1	2	2	2	-6.25	1
2	3	0	0	0	0	-6.25	0.6
2	3	1	3	1	1	-6.25	0.833333
2	3	3	1.66667	1.66667	1.66667	25	0.888889
2	3	1	1	1	1	18.75	0.909091
2	3	0	0	0	0	0	0.6
2	3	1	1	1	1	18.75	0.692308
2	3	0	0	0	0	-18.75	0.8
2	3	3	1.33333	1.33333	1	0	0.888889
2	3	1	2	1	2	-8.96739	0.666667
2	3	2	1.5	2	1	12.5	0.875
2	3	0	0	0	0	-11.413	0.9
2	3	1	1	1	1	17.0833	0.818182
2	3	1	1	1	1	0	0.727273
2	3	0	0	0	0	18.75	0.727273
2	3	0	0	0	0	12.5	0.545455
2	3	1	1	1	1	-25	0.75
2	3	0	0	0	0	6.25	0.9
2	3	2	2.5	1	1	-8.52273	0.818182
2	3	5	1.4	1.4	1	-16.3462	0.833333
2	3	1	2	3	1	-17.663	1
2	3	0	0	0	0	6.25	0.8
2	3	2	2	1.5	1	18.75	0.75
2	3	0	0	0	0	-7.44048	1
2	3	3	2	2	1.66667	12.5	1
2	3	0	0	0	0	-12.5	1
2	3	1	1	1	1	12.5	0.769231
2	3	2	2	2	1.5	-18.75	0.833333
2	3	1	1	1	1	18.75	0.769231
2	3	2	2	1.5	1.5	18.75	0.692308
2	3	0	0	0	0	18.75	0.8
2	3	1	1	1	2	25	0.833333
2	3	1	1	1	1	6.25	0.833333
2	3	0	0	0	0	0	0.888889
2	3	1	2	2	2	14.5833	0.846154
2	3	1	1	1	1	-12.5	1
2	3	0	0	0	0	-12.5	0.555556
2	3	0	0	0	0	25	0.846154
2	3	1	1	1	1	-12.5	0.9
2	3	2	1.5	1.5	1	0	0.8
2	3	1	1	1	1	-7.06522	0.8
2	3	1	1	1	1	6.25	0.923077
2	3	1	1	1	1	18.75	0.818182
2	3	0	0	0	0	-6.25	0.818182
2	3	0	0	0	0	6.25	0.7
2	3	0	0	0	0	6.25	0.727273
2	3	1	1	1	1	-12.5	1
2	3	1	2	2	2	-12.5	1
2	3	0	0	0	0	6.25	0.909091
2	3	0	0	0	0	-12.5	0.818182
2	3	4	1.25	1.25	1.25	-6.25	0.625
2	3	0	0	0	0	-18.75	0.777778
2	3	1	1	1	1	12.5	0.75
2	3	4	1.25	1.25	1	0	1
2	3	0	0	0	0	18.75	0.75
2	3	0	0	0	0	0	0.615385
2	3	1	1	1	1	18.75	0.75
2	3	2	1.5	1	1	0	1
2	3	4	1.25	1.75	1.25	0	0.615385
2	3	0	0	0	0	-20	0.666667
2	3	1	1	1	2	12.5	0.888889
2	3	2	1.5	1	1	0	0.888889
2	3	0	0	0	0	-40.2778	0.5
2	3	0	0	0	0	-0.694444	0.4
2	3	0	0	0	0	-47.7273	0.666667
2	3	3	1.66667	1	1.66667	0	0.888889
2	3	1	2	2	2	12.5	0.818182
2	3	3	1.33333	1	1	6.25	0.6
2	3	3	1.66667	1.33333	2	-18.75	1
2	3	2	1	1	1	0	0.8
2	3	1	2	2	2	-37.5	0.875
2	3	0	0	0	0	0	1
2	3	0	0	0	0	-0.694444	0.4
2	3	0	0	0	0	-27.7778	0.5
2	3	0	0	0	0	31.25	0.533333
2	3	1	1	1	2	12.5	0.818182
2	3	0	0	0	0	-24.3056	0.25
2	3	0	0	0	0	-67.5	0.5
2	3	1	1	1	2	18.75	0.75
2	3	0	0	0	0	-11.25	0.285714
2	3	4	1	1	1.25	0	0.888889
2	3	2	1	1	1	-25	0.857143
2	3	2	1.5	1.5	1.5	0	0.888889
2	3	2	1.5	1.5	1.5	-6.25	0.888889
2	3	3	1	1	1.33333	0	0.818182
2	3	0	0	0	0	-18.75	0.6
2	3	1	1	1	1	25	0.833333
2	3	1	1	1	1	-6.25	0.75
2	3	1	1	1	1	6.25	0.636364
2	3	2	1	1	1	-12.5	0.875
2	3	4	2	1.5	1.5	-25	0.875
2	3	2	1	1	1.5	-25	0.666667
2	3	0	0	0	0	18.75	0.9
2	3	0	0	0	0	-47.9167	0.25
2	3	1	3	1	1	6.25	0.833333
2	3	1	1	1	2	0	0.7
2	3	0	0	0	0	-65.2778	0.5
2	3	1	1	1	1	-52.7778	0.5
2	3	0	0	0	0	-58.75	1
2	3	0	0	0	0	-10	0.5
2	3	1	2	2	2	-25	1
2	3	0	0	0	0	18.75	1
2	3	3	2.33333	2.33333	2.66667	6.25	1
2	3	0	0	0	0	-22.9167	0.5
2	3	0	0	0	0	-12.5	0.333333
2	3	0	0	0	0	12.5	0.9
2	3	0	0	0	0	0	0.75
2	3	0	0	0	0	-22.9167	0.666667
2	3	0	0	0	0	-16.6667	0.666667
2	3	0	0	0	0	6.25	0.916667
2	3	0	0	0	0	-25	0.714286
2	3	0	0	0	0	12.5	1
2	3	0	0	0	0	-6.25	0.727273
2	3	3	1	1	1.33333	25	0.916667
2	3	0	0	0	0	-18.75	0.875
2	3	1	1	2	1	-18.75	0.875
2	3	4	1.25	1.5	1.25	-18.75	1
2	3	1	2	1	1	25	0.714286
2	3	0	0	0	0	-6.25	0.727273
2	3	1	1	1	1	12.5	0.769231
2	3	0	0	0	0	-14.9038	0.285714
2	3	4	1.25	1.25	1	0	1
2	3	5	1.4	1.4	1	-25	0.833333
2	3	3	2	2	1.66667	12.5	1
2	3	3	1.66667	1	1	-3.75	0.444444
2	3	3	1.66667	1	1	27.9167	0.461538
2	3	0	0	0	0	6.25	0.636364
2	3	0	0	0	0	6.25	0.454545
2	3	1	1	2	1	0	0.4
2	3	0	0	0	0	0	0.416667
2	3	0	0	0	0	-12.5	0.5
2	3	1	1	1	1	-6.25	0.6
2	3	1	2	1	1	-20	1
2	3	0	0	0	0	9.86842	0.3
2	3	0	0	0	0	-18.75	0.4
2	3	3	2	2	2	0	0.3
2	3	1	2	3	3	0	0.833333
2	3	2	2.5	1	1	18.75	0.818182
2	3	3	1.33333	1.33333	1.33333	0	0.666667
2	3	2	1	1	1	-25	0.777778
2	3	0	0	0	0	-18.75	0.625
2	3	0	0	0	0	31.25	0.866667
2	3	1	1	1	1	6.25	0.8
2	3	2	2	1	1	43.75	0.357143
2	3	3	1.33333	1.33333	1	-18.75	0.8
2	3	0	0	0	0	6.25	0.9
2	3	1	1	1	1	-31.25	1
2	3	2	1	1	1	18.75	0.769231
2	3	2	2.5	1.5	1.5	0	0.8
2	3	0	0	0	0	-14.3382	0.888889
2	3	0	0	0	0	-6.25	0.8
2	3	1	1	1	1	-18.75	0.9
2	3	5	1.2	1.4	1	25.6944	0.692308
2	3	1	1	1	1	18.75	0.75
2	3	1	2	1	1	-25	1
2	3	2	3	1	1	12.5	0.692308
2	3	3	2	1	1	18.75	0.833333
2	3	2	1.5	1.5	1	-17.3611	0.857143
2	3	1	1	2	1	4.60526	0.9
2	3	1	1	1	1	12.5	0.727273
2	3	1	2	1	2	-23.6842	0.875
2	3	2	2.5	1	1.5	-6.25	0.272727
2	3	0	0	0	0	-18.75	0.714286
2	3	1	1	1	1	23.75	0.833333
2	3	3	1.33333	1.33333	1	-12.5	0.25
2	3	1	1	2	1	-25	0.777778
2	3	0	0	0	0	6.25	0.7
2	3	0	0	0	0	6.25	0.818182
2	3	0	0	0	0	31.25	0.666667
2	3	0	0	0	0	-3.57143	1
2	3	2	1	1	1	12.5	0.416667
2	3	2	1	1	1	25	0.545455
2	3	2	1	1	1	-6.25	0.833333
2	3	0	0	0	0	12.5	0.909091
2	3	0	0	0	0	-6.25	0.9
2	3	4	1.5	1.5	1	6.25	0.727273
2	3	0	0	0	0	-18.75	0.777778
2	3	2	1	1	1	6.25	0.9
2	3	1	1	1	1	0	0.8
2	3	0	0	0	0	18.75	0.9
2	2	14	1.92857	1.57143	1.5	18.75	0.769231
2	3	0	0	0	0	-6.25	0.888889
2	3	2	2	1	2	18.75	0.818182
2	3	0	0	0	0	0	0.818182
2	2	13	1.76923	1.76923	1.76923	6.25	0.75
2	3	0	0	0	0	-18.75	0.888889
2	3	2	1	1	1	-16.4773	0.888889
2	3	2	1	1	1	-17.663	0.888889
2	3	1	1	1	1	-10	0.625
2	3	0	0	0	0	0	0.818182
2	3	2	2	2	2	-17.5	1
2	3	2	1	1	1	-19.4444	1
2	3	0	0	0	0	6.25	0.8
2	3	2	3	1	1	25	0.909091
2	3	2	1.5	1.5	1.5	-0.657895	0.9
2	3	2	1	1	1	-2.5	1
2	3	1	1	1	1	25	0.818182
2	3	0	0	0	0	18.75	0.727273
2	3	1	1	1	1	0	0.777778
2	3	0	0	0	0	-5.68182	0.5
2	2	14	2	2	2	7.88043	0.909091
2	3	0	0	0	0	25	0.545455
2	3	1	2	1	2	-28.8462	1
2	3	0	0	0	0	1.63043	0.5
2	3	1	1	1	1	31.25	0.714286
2	3	2	1	1	1	-6.25	0.888889
2	3	1	1	1	1	-6.25	0.8
2	3	1	1	1	3	-6.25	1
2	3	0	0	0	0	-6.25	0.714286
2	2	19	1.89474	1.94737	1.94737	18.75	0.6875
2	2	16	1.5625	1.5625	1.5	16.6667	0.642857
2	3	0	0	0	0	6.25	0.875
2	3	1	1	1	1	25	0.75
2	3	0	0	0	0	10.4167	0.818182
2	3	0	0	0	0	-37.5	0.857143
2	3	1	3	1	1	25	0.818182
2	3	0	0	0	0	35.3261	0.928571
2	3	0	0	0	0	-12.5	0.666667
2	3	2	2	1	1	-38.6364	0.75
2	3	2	1.5	1.5	1	3.53261	0.909091
2	3	1	1	1	1	-18.75	0.875
2	3	3	2	1.66667	1	-10.4167	1
2	3	0	0	0	0	0	0.888889
2	3	0	0	0	0	18.75	0.428571
2	3	2	1	1	1	-6.25	0.8
2	3	1	1	1	1	-6.25	0
2	3	0	0	0	0	-12.5	0.777778
2	2	13	1.76923	1.61538	1.38462	18.75	0.733333
2	3	2	1.5	1	1	-12.5	0.6
2	3	1	1	1	1	-31.25	0.75
2	3	0	0	0	0	-6.25	1
2	3	1	2	1	2	-3.84615	0.666667
2	3	5	1.4	1.4	1	25	0.9
2	3	2	1	1	1	-37.5	0.625
2	3	2	2.5	1.5	1.5	37.5	0.642857
2	3	1	2	2	2	12.5	0.846154
2	3	1	1	2	2	10.4167	0.909091
2	3	2	1.5	2	1	-15.2174	0.875
2	3	0	0	0	0	-24.7024	0.888889
2	3	1	1	1	1	-43.75	0.75
2	3	4	1	0.75	2	13.0682	0.923077
2	3	0	0	0	0	-25	0.888889
2	3	1	3	1	1	-6.25	0.625
2	2	19	1.31579	1.31579	1.21053	37.5	0.666667
2	3	0	0	0	0	-18.75	0.857143
2	3	0	0	0	0	-6.25	0.777778
2	2	16	1.375	1.4375	1.25	25	0.8125
2	3	0	0	0	0	18.75	0.727273
2	3	0	0	0	0	31.25	0.9
2	3	2	1	1	1	-20.8333	0.8
2	3	2	1	1	2	0	0.666667
2	3	1	2	2	1	-25	1
2	3	0	0	0	0	-12.5	1
2	3	0	0	0	0	0	0.75
2	3	1	1	1	1	25	0.909091
2	3	0	0	0	0	12.5	1
2	3	2	1	1	1	-25	0.875
2	2	12	1.33333	1.41667	1.75	6.25	0.615385
2	3	2	1.5	1.5	1	18.75	0.916667
2	3	0	0	0	0	0	0.818182
2	3	0	0	0	0	-25	0.5
2	3	0	0	0	0	6.25	0.454545
2	3	0	0	0	0	6.25	0.777778
2	3	0	0	0	0	0	0.875
2	3	0	0	0	0	0	0.1
2	3	1	1	1	1	0	0
2	3	1	1	1	1	0	0
2	3	1	1	1	1	0	0.0909091
2	3	0	0	0	0	12.5	0.230769
2	3	0	0	0	0	6.25	0.25
2	3	1	2	2	2	-6.25	0.75
2	3	2	1	1	1	12.5	0.777778
2	3	1	1	1	1	0	0.666667
2	3	2	2	1.5	1.5	6.25	1
2	3	1	1	1	1	0	0.7
2	3	2	1.5	1	1	18.75	0.909091
2	3	0	0	0	0	-25	0.857143
2	3	5	1.2	1.2	1	6.25	0.888889
2	3	3	1.66667	1.33333	1.33333	12.5	0.888889
2	3	4	1.25	1	1.25	0	0.888889
2	3	0	0	0	0	0	1
2	3	1	1	1	1	-25	0.857143
2	3	1	2	2	2	0	0.615385
2	3	1	2	1	1	6.25	0.888889
2	3	1	1	1	1	12.5	0.888889
2	3	2	1	1	1	18.75	0.75
2	3	0	0	0	0	-25	0.857143
2	3	1	1	1	1	-25	0.875
2	3	1	2	2	2	0	0.818182
2	2	10	1.3	1.2	1.1	25	0.6
2	3	0	0	0	0	-11.8056	0.5
2	3	0	0	0	0	-11.8056	0.5
2	3	0	0	0	0	-29.1667	0.666667
2	3	2	1	1	1.5	0	1
2	3	1	1	1	1	-25	0.857143
2	3	1	1	1	1	0	0.615385
2	3	0	0	0	0	-13.6364	0.75
2	3	2	1	1.5	1.5	12.5	0.888889
2	3	2	1.5	1.5	1	0	0.888889
2	3	0	0	0	0	-33.75	1
2	3	4	1	1	1.25	18.75	0.75
2	3	0	0	0	0	-43.75	0.666667
2	3	2	2	2	2	0	0.615385
2	3	0	0	0	0	-27.7778	0.5
2	3	0	0	0	0	-13.75	0.666667
2	3	1	1	1	1	-25	0.875
2	3	1	1	1	1	-6.25	0.888889
2	3	1	1	1	1	0	0.818182
2	3	0	0	0	0	-24.3056	0.5
2	3	0	0	0	0	-25.5682	1
2	3	0	0	0	0	-6.25	0.25
2	3	1	1	1	1	-25	0.857143
2	3	1	1	1	1	0	0.615385
2	3	1	2	1	1	6.25	0.888889
2	3	3	1	1	1	12.5	0.888889
2	3	1	1	1	1	0	0.888889
2	3	0	0	0	0	-47.7273	0.666667
2	3	1	2	2	2	-6.25	0.888889
2	3	2	1.5	1.5	1	0	0.818182
2	3	2	1.5	1.5	1	0	0.818182
2	3	1	1	1	1	12.5	0.818182
2	3	0	0	0	0	-18.75	0.333333
2	3	0	0	0	0	-29.1667	0.666667
2	3	1	1	1	1	-18.75	0.875
2	3	2	1.5	1.5	1.5	0	0.727273
2	3	3	1.33333	1.33333	1.33333	0	0.818182
2	3	1	1	1	1	0	0.6
2	3	0	0	0	0	8.92857	0.2
2	3	0	0	0	0	-25	0.4
2	3	0	0	0	0	-48.75	1
2	3	1	1	1	1	0	0.6
2	3	0	0	0	0	-25.5682	1
2	3	1	1	1	1	18.75	0.75
2	3	0	0	0	0	-43.75	0.666667
2	3	2	1	1	1	0	0.615385
2	3	0	0	0	0	-20	0.666667
2	3	0	0	0	0	-21.5278	0.5
2	3	0	0	0	0	-33.75	1
2	3	2	1.5	1.5	1	18.75	0.75
2	3	0	0	0	0	-43.75	0.666667
2	3	1	1	1	1	0	0.615385
2	3	1	1	1	1	6.25	0.888889
2	3	2	1	1	1	12.5	0.888889
2	3	5	1.8	1.2	1.4	31.25	0.571429
2	3	0	0	0	0	-47.7273	0.666667
2	3	2	1	1.5	1	-6.25	0.888889
2	3	2	1	1	1.5	0	0.818182
2	3	1	2	2	2	0	0.818182
2	3	1	1	1	1	12.5	0.818182
2	3	0	0	0	0	-11.8056	0.5
2	3	0	0	0	0	-29.1667	0.666667
2	3	1	1	1	1	6.25	0.6
2	3	1	1	1	2	-18.75	0.875
2	3	1	1	1	1	0	0.727273
2	3	3	1.33333	1.66667	1	0	0.818182
2	3	0	0	0	0	-48.75	1
2	3	1	1	1	1	0	1
2	3	1	1	1	1	18.75	0.75
2	3	3	2	1.33333	1	25	0.6
2	3	2	1.5	1.5	1.5	-25	0.857143
2	3	0	0	0	0	-14.5833	0.166667
2	3	2	1.5	1.5	1	12.5	0.888889
2	3	0	0	0	0	0	0.888889
2	3	3	1.66667	1.33333	1.33333	-25	0.875
2	3	0	0	0	0	0	0.818182
2	3	2	2	1.5	1.5	0	0.818182
2	3	1	1	2	2	12.5	0.818182
2	3	1	2	1	1	12.5	0.818182
2	3	4	1.75	1	1.25	0	0.9
2	3	2	1	1	1	6.25	0.6
2	3	0	0	0	0	-48.75	0.5
2	3	2	1.5	1.5	2	0	0.727273
2	3	1	3	1	1	0	0.818182
2	3	2	1.5	1.5	1	-18.75	1
2	3	2	1.5	2	1	0	1
2	3	0	0	0	0	18.75	0.75
2	3	3	1.33333	1.66667	1	-25	0.857143
2	3	0	0	0	0	0	0.615385
2	3	2	1	1	1	6.25	0.888889
2	3	2	1	1	1.5	12.5	0.888889
2	3	2	2.5	1.5	2	0	0.888889
2	3	1	1	1	1	-25	0.875
2	3	2	1.5	2	1	-6.25	0.888889
2	3	0	0	0	0	-31.25	0.333333
2	3	2	1.5	1.5	1.5	0	0.818182
2	3	1	2	2	1	0	1
2	3	0	0	0	0	7.38636	0.571429
2	3	1	1	1	1	-25	0.857143
2	3	0	0	0	0	-14.5833	0.166667
2	3	0	0	0	0	-8.33333	0.8
2	3	3	1.33333	1	1	12.5	0.888889
2	3	3	2	1.33333	1.33333	0	0.888889
2	3	0	0	0	0	-41.6667	0.75
2	3	1	1	1	2	-6.25	0.888889
2	3	0	0	0	0	0	0.818182
2	3	2	1.5	1.5	1.5	0	0.818182
2	3	0	0	0	0	12.5	0.818182
2	3	0	0	0	0	0	0.9
2	3	1	2	1	1	6.25	0.6
2	3	0	0	0	0	-48.75	0.5
2	3	1	2	1	1	0	0.818182
2	3	2	1.5	1.5	1.5	-18.75	1
2	3	1	1	1	1	0	0.6
2	3	1	2	2	2	0	0.8
2	3	1	1	1	1	25	0.714286
2	3	0	0	0	0	-33.75	1
2	3	1	1	1	1	-25	0.857143
2	3	1	1	1	1	6.25	0.888889
2	3	2	1.5	1	1	12.5	0.888889
2	3	1	1	1	1	-25	0.875
2	3	3	2.66667	1.33333	2	-6.25	0.888889
2	3	1	2	2	2	0	0.818182
2	3	0	0	0	0	-24.3056	0.5
2	3	1	1	1	2	0	1
2	3	1	1	1	1	18.75	0.75
2	3	1	1	1	1	-25	0.857143
2	3	2	1.5	1.5	1.5	0	0.615385
2	3	0	0	0	0	-27.7778	0.5
2	3	1	1	1	1	12.5	0.888889
2	3	3	2	2	1.66667	0	0.888889
2	3	0	0	0	0	-25	0.875
2	3	0	0	0	0	-6.25	0.888889
2	3	3	1.33333	1.33333	1	0	0.818182
2	3	0	0	0	0	-24.3056	0.5
2	3	3	1.33333	1.66667	1.33333	12.5	0.818182
2	3	3	1	1	1	12.5	0.818182
2	3	0	0	0	0	-29.1667	0.666667
2	3	2	1.5	1.5	1.5	6.25	0.6
2	3	1	1	1	1	-18.75	0.875
2	3	0	0	0	0	-14.2045	0.5
2	3	0	0	0	0	-18.75	0.6
2	3	3	2	1.33333	1	-18.75	1
2	3	0	0	0	0	0	0.6
2	3	2	1.5	1	1	0	0.8
2	3	2	1	1	1.5	25	0.714286
2	3	2	1.5	2	1	-37.5	0.875
2	3	1	1	1	1	-6.25	0.727273
2	3	3	1.66667	1.66667	1.33333	0	0.727273
2	3	4	1.75	1.25	1.25	0	0.818182
2	3	2	1	1	1	0	1
2	3	1	2	1	1	18.75	0.75
2	3	1	1	1	1	0	0.615385
2	3	1	1	1	3	6.25	0.888889
2	3	0	0	0	0	-13.75	0.666667
2	3	1	1	2	1	-25	0.875
2	3	2	1	1	1	12.5	0.818182
2	3	3	1.33333	1.33333	1	12.5	0.818182
2	3	1	3	1	1	0	0.9
2	3	0	0	0	0	6.25	0.6
2	3	0	0	0	0	-18.75	0.875
2	3	2	1.5	1.5	1	0	0.727273
2	3	3	1.33333	2	1	0	0.818182
2	3	2	1	1	1	-18.75	1
2	3	2	1	1	1	0	0.6
2	3	2	1.5	1.5	1.5	0	0.8
2	3	0	0	0	0	12.5	0.333333
2	3	0	0	0	0	-60.2273	0.666667
2	3	3	1.33333	1.66667	1.33333	-6.25	0.727273
2	3	0	0	0	0	-30.5556	0.5
2	3	2	1.5	1.5	1.5	0	1
2	3	2	1.5	1	1	12.5	1
2	3	3	1.33333	1.66667	1.33333	6.25	0.916667
2	3	4	1	1	1.5	12.5	0.727273
2	3	1	1	1	1	0	0.818182
2	3	0	0	0	0	-20	0.333333
2	3	2	1.5	1.5	1	-12.5	0.818182
2	3	2	1	2	1.5	18.75	0.818182
2	3	3	1.33333	1.66667	1	-16.3462	0.666667
2	3	0	0	0	0	-22.5	0.25
2	3	0	0	0	0	10.4167	0.5
2	3	1	2	1	1	25	0.846154
2	3	2	1.5	1.5	2	8.82353	0.7
2	3	1	2	1	1	-3.84615	1
2	3	3	1.33333	1.33333	1.33333	-12.5	0.727273
2	3	1	2	2	2	0	0.916667
2	3	0	0	0	0	25	0.4
2	3	2	1	1.5	1	-37.5	1
2	3	2	1	1	1	0	1
2	3	2	1.5	1	1.5	-18.75	1
2	3	1	3	1	2	-25	1
2	3	0	0	0	0	12.5	0.818182
2	3	2	2	1	1	0	1
2	3	3	2.33333	1.33333	1	0	0.666667
2	3	3	2.33333	1.66667	1.33333	-18.75	0.777778
2	3	1	2	1	1	18.75	0.909091
2	3	1	1	1	1	-25	1
2	3	2	1.5	1	1	12.5	0.636364
2	3	0	0	0	0	0	0.818182
2	3	2	1	2.5	1	-6.25	0.8
2	3	0	0	0	0	-18.75	0.666667
2	3	1	1	1	2	-6.25	0.5
2	3	2	1	1.5	1.5	18.75	1
2	3	3	2	1.33333	1	6.25	0.7
2	3	1	1	1	2	-18.75	0.857143
2	3	1	1	2	1	-6.25	1
2	3	2	1	1	1	0	1
2	3	1	1	1	1	-12.5	0.909091
2	3	0	0	0	0	43.75	0.846154
2	3	2	1.5	1	1	-12.5	0.666667
2	3	0	0	0	0	-12.5	0.777778
2	3	1	1	1	1	-6.25	0.777778
2	3	1	2	2	2	6.25	0.916667
2	3	2	1.5	2	1	0	0.916667
2	3	1	1	1	1	6.25	1
2	3	13	1.61538	1.53846	1.61538	18.75	1
2	3	4	2	1.25	1.25	-12.5	0.555556
2	3	0	0	0	0	-32.5	0.666667
2	3	2	1.5	1	1	6.25	0.555556
2	3	2	1.5	1	1	12.5	0.923077
2	3	0	0	0	0	-43.75	1
2	3	14	1.42857	1.28571	1.28571	-37.5	0.833333
2	3	0	0	0	0	12.5	0.9
2	2	21	1.2381	1.28571	1.42857	-18.75	0.714286
2	3	1	1	1	1	-6.25	0.636364
2	3	0	0	0	0	18.75	0.909091
2	3	0	0	0	0	-22.5	0.5
2	3	1	1	1	2	-6.94444	0.4
2	3	1	1	1	1	-18.75	0.857143
2	3	1	1	1	1	0	0.625
2	3	1	1	1	1	-6.25	1
2	3	1	2	1	1	18.75	0.818182
2	3	0	0	0	0	-47.5	0.5
2	3	1	1	1	1	-12.5	0.7
2	3	0	0	0	0	-46.5278	0.5
2	3	0	0	0	0	-26.25	0.333333
2	3	3	2.66667	1	1	6.25	0.727273
2	3	1	1	1	1	0	0.636364
2	3	2	2	1.5	1.5	18.75	0.769231
2	3	2	1.5	2	1	12.5	0.7
2	3	2	1	1	1.5	-6.25	0.833333
2	3	0	0	0	0	-31.25	0.666667
2	3	0	0	0	0	-33.75	1
2	3	0	0	0	0	-0.694444	0.4
2	3	3	2.33333	1.33333	1	-25	0.857143
2	3	2	1.5	1	1	0	0.615385
2	3	1	2	2	1	6.25	0.888889
2	3	0	0	0	0	-13.75	0.666667
2	3	2	1.5	2	1.5	0	0.888889
2	3	13	1.07692	0.923077	1.15385	-25	0.875
2	3	1	1	1	2	-6.25	0.888889
2	3	2	1	1	1.5	0	0.818182
2	3	1	1	2	1	0	0.818182
2	3	0	0	0	0	-11.8056	0.5
2	3	0	0	0	0	12.5	0.818182
2	3	0	0	0	0	-29.1667	0.666667
2	3	3	1.66667	1	1	6.25	0.6
2	3	2	1	1	1.5	0	0.727273
2	3	1	1	1	1	0	0.818182
2	3	0	0	0	0	-12.5	0.333333
2	3	0	0	0	0	-22.5	0.5
2	3	0	0	0	0	-37.5	0.875
2	3	1	1	1	1	18.75	0.909091
2	3	15	1.86667	1.8	1.2	-6.25	0.777778
2	3	0	0	0	0	-43.75	0.857143
2	3	2	1	1	1	12.5	0.7
2	3	2	1	1	2.5	25	0.916667
2	3	3	2	1.33333	1	6.25	0.7
2	3	4	1	1	1.5	12.5	0.727273
2	3	3	1.33333	1.33333	1.33333	-12.5	0.727273
2	3	4	1.5	1.5	1	6.25	0.727273
2	3	0	0	0	0	12.5	0.888889
2	3	3	2	1.33333	1	25	0.6
2	2	12	1.33333	1.41667	1.75	6.25	0.615385
2	3	1	1	1	1	25	0.75
2	3	1	1	1	1	0	0.625
2	3	2	1.5	1.5	1.5	0	0.818182
2	3	2	1	1	1	-6.25	0.888889
2	3	4	1.75	1	1.25	0	0.9
2	3	1	1	1	1	-18.75	0.875
2	3	4	1.5	1.5	1	6.25	0.727273
2	3	3	1.66667	1.33333	1.33333	-25	0.875
2	3	5	1.2	1.4	1	31.25	0.692308
2	3	3	1.33333	1.66667	1	-25	0.857143
